# Supplementary material for: Mortality and Major Cardiovascular Events among Patients with Multiple Myeloma: Analysis from a Nationwide French Medical Information Database
Source: Cancers (Basel). 2022 Jun 21;14(13):3049. doi: 10.3390/cancers14133049 (PMC9264957; doi:10.3390/cancers14133049)
Supplement: Supplementary file 1 [file cancers-14-03049-s001.zip]

Archive with 1 entries (1 files):
- cancers-1761636-supplementary.pdf
